# Supplementary material for: Stability of ZIF-8 Nanoparticles in Most Common Cell Culture Media
Source: Molecules. 2022 May 18;27(10):3240. doi: 10.3390/molecules27103240 (PMC9144353; doi:10.3390/molecules27103240)
Supplement: Supplementary file 1 [file molecules-27-03240-s001.zip]

Archive with 1 entries (1 files):
- molecules-1720025-supplementary.pdf
